# Supplementary material for: Gold Nanoclusters Display Low Immunogenic Effect in Microglia Cells
Source: Nanomaterials (Basel). 2021 Apr 21;11(5):1066. doi: 10.3390/nano11051066 (PMC8143360; doi:10.3390/nano11051066)
Supplement: Supplementary file 1 [file nanomaterials-11-01066-s001.zip]

Archive with 1 entries (1 files):
- nanomaterials-1183905-supplementary.pdf
